# Supplementary material for: In-Silico Screening of Novel Synthesized Thienopyrimidines Targeting Fms Related Receptor Tyrosine Kinase-3 and Their In-Vitro Biological Evaluation
Source: Pharmaceuticals (Basel). 2022 Jan 29;15(2):170. doi: 10.3390/ph15020170 (PMC8880588; doi:10.3390/ph15020170)
Supplement: Supplementary file 1 [file pharmaceuticals-15-00170-s001.zip]

Archive with 1 entries (1 files):
- pharmaceuticals-1570041-supplementary.pdf
